# Supplementary material for: Orienteering experts report more proficient spatial processing and memory across adulthood
Source: PLoS One. 2023 Jan 20;18(1):e0280435. doi: 10.1371/journal.pone.0280435 (PMC9858405; doi:10.1371/journal.pone.0280435)
Supplement: S1 Data — (CSV) [file pone.0280435.s003.csv]

sex	orienteering_level	Years_O_Experience	Education
1 = MALE	1= CONTROL	1 = 0 to 5	0 = N/A
2 = FEMALE	2= INTERMEDIATE	2 = 6 to 10	1 = < SECONDARY
	3= ADVANCED	3 = 11 to 15	2 = SECONDARY
	4= ELITE	4 = 16 to 20	3 = POST-SECONDARY
		5= 20+	4 = POST-GRADUATE
